# Supplementary material for: Evaluating the Sustainability of High-Dose Sewage Sludge Application in Fertilizing Szarvasi-1 Energy Grass Plantations
Source: Plants (Basel). 2026 Jan 27;15(3):392. doi: 10.3390/plants15030392 (PMC12899696; doi:10.3390/plants15030392)
Supplement: Supplementary file 1 [file plants-15-00392-s001.zip]

Archive with 2 entries (2 files):
- Table-S1.xlsx
- Table-S2.xlsx
