# Supplementary material for: Evaluating the Sustainability of High-Dose Sewage Sludge Application in Fertilizing Szarvasi-1 Energy Grass Plantations
Source: Plants (Basel). 2026 Jan 27;15(3):392. doi: 10.3390/plants15030392 (PMC12899696; doi:10.3390/plants15030392)
Supplement: Supplementary file 1 [file plants-15-00392-s001.zip › Table-S1.xlsx]

## Sheet: Munka1
Supplementary Table S1	Soil characteristics of the containers in Experiment 1 examined before the experiment, total element concentrations and soluble element concentrations (H2O 1:10) at all sampling times. Data are presented as means of three independent samples homogenised thoroughly.
Parameters examined		S0			S1			S2			S3						S0			S1			S2			S3
Soil depth	[cm]	0-20	20-40	40-60	0-20	20-40	40-60	0-20	20-40	40-60	0-20	20-40	40-60				0-20	20-40	40-60	0-20	20-40	40-60	0-20	20-40	40-60	0-20	20-40	40-60
Arany's plasticity index	[KA]	47	50	51
Total water soluble salts	[m/m%]	0.09	0.02	0.1
CaCO3	[m/m%]	2.3	1.9	1.3
Humus	[m/m%]	2.32	1.91	1.85
Sampling in October 2016		S0-S1-S2-S3													Sampling in October 2016		S0-S1-S2-S3
pH (H2O 1:2,5) [-]		7.64	7.88	7.74
Total element concentrations															Soluble element concentrations
Al	[g kg–1 d.m.]	27.4	33.6	33.1											Al	[mg kg–1 d.m.]	<5	<5	<5	<5	<5	<5	<5	<5	<5	<5	<5	<5
As	[mg kg–1 d.m.]	5.04	4.46	4.74											As	[mg kg–1 d.m.]	<0,1	<0,1	<0,1	<0,1	<0,1	<0,1	<0,1	<0,1	<0,1	<0,1	<0,1	<0,1
B	[mg kg–1 d.m.]	25.7	6.58	37											B	[mg kg–1 d.m.]	<1	<1	<1	<1	<1	<1	<1	<1	<1	<1	<1	<1
Zn	[mg kg–1 d.m.]	91.2	76.5	83.6											Zn	[mg kg–1 d.m.]	<0,1	<0,1	<0,1	<0,1	<0,1	<0,1	<0,1	<0,1	<0,1	<0,1	<0,1	<0,1
Hg	[mg kg–1 d.m.]	<0,05	<0,05	<0,05											Hg	[mg kg–1 d.m.]	<0,05	<0,05	<0,05	<0,05	<0,05	<0,05	<0,05	<0,05	<0,05	<0,05	<0,05	<0,05
Cd	[mg kg–1 d.m.]	0.785	0.757	0.77											Cd	[mg kg–1 d.m.]	<0,02	<0,02	<0,02	<0,02	<0,02	<0,02	<0,02	<0,02	<0,02	<0,02	<0,02	<0,02
Ca	[g kg–1 d.m.]	9.32	9	8.18											Ca	[mg kg–1 d.m.]	78.2	59.1	104	78.2	59.1	104	78.2	59.1	104	78.2	59.1	104
K	[g kg–1 d.m.]	10	5.96	7.53											K	[mg kg–1 d.m.]	29.1	11.7	13.1	29.1	11.7	13.1	29.1	11.7	13.1	29.1	11.7	13.1
Co	[mg kg–1 d.m.]	10	11.1	9.52											Co	[mg kg–1 d.m.]	<0,05	<0,05	<0,05	<0,05	<0,05	<0,05	<0,05	<0,05	<0,05	<0,05	<0,05	<0,05
Cr	[mg kg–1 d.m.]	46.2	40.9	44.8											Cr	[mg kg–1 d.m.]	<0,02	<0,02	<0,02	<0,02	<0,02	<0,02	<0,02	<0,02	<0,02	<0,02	<0,02	<0,02
Mg	[g kg–1 d.m.]	8.3	6.84	7.47											Mg	[mg kg–1 d.m.]	13.6	11.3	20.8	13.6	11.3	20.8	13.6	11.3	20.8	13.6	11.3	20.8
Mn	[mg kg–1 d.m.]	225	192	247											Mn	[mg kg–1 d.m.]	<1	<1	<1	<1	<1	<1	<1	<1	<1	<1	<1	<1
Mo	[mg kg–1 d.m.]	2.8	2.46	2.95											Mo	[mg kg–1 d.m.]	<0,5	<0,5	<0,5	<0,5	<0,5	<0,5	<0,5	<0,5	<0,5	<0,5	<0,5	<0,5
Ni	[mg kg–1 d.m.]	32.4	36.7	32.7											Ni	[mg kg–1 d.m.]	<0,2	<0,2	<0,2	<0,2	<0,2	<0,2	<0,2	<0,2	<0,2	<0,2	<0,2	<0,2
Pb	[mg kg–1 d.m.]	51.1	13.7	47.9											Pb	[mg kg–1 d.m.]	<0,02	<0,02	<0,02	<0,02	<0,02	<0,02	<0,02	<0,02	<0,02	<0,02	<0,02	<0,02
Cu	[mg kg–1 d.m.]	38.3	27.1	31											Cu	[mg kg–1 d.m.]	<1	<1	<1	<1	<1	<1	<1	<1	<1	<1	<1	<1
Fe	[g kg–1 d.m.]	21.9	17	21.2											Fe	[mg kg–1 d.m.]	<10	<10	<10	<10	<10	<10	<10	<10	<10	<10	<10	<10
P	[mg kg–1 d.m.]	840.255	361	1177											P	[mg kg–1 d.m.]	<10	<10	<10	<10	<10	<10	<10	<10	<10	<10	<10	<10
S	[g kg–1 d.m.]	0.81	0.45	0.62											S	[mg kg–1 d.m.]	-	-	-	-	-	-	-	-	-	-	-	-
N	[g kg–1 d.m.]	2.85	2.05	1.91											N	[mg kg–1 d.m.]	63.3944	45.3639	35.5903	63.3944	45.3639	35.5903	63.3944	45.3639	35.5903	63.3944	45.3639	35.5903
C	[g kg–1 d.m.]	20.87	14.59	14.44											C	[mg kg–1 d.m.]	-	-	-	-	-	-	-	-	-	-	-	-
Sampling in September 2017		S0			S1			S2			S3				Sampling in September 2017		S0			S1			S2			S3
Total element concentrations		0-20	20-40	40-60	0-20	20-40	40-60	0-20	20-40	40-60	0-20	20-40	40-60		Soluble element concentrations		0-20	20-40	40-60	0-20	20-40	40-60	0-20	20-40	40-60	0-20	20-40	40-60
Al	[g kg–1 d.m.]	14.2717	24.792	21.907	11.3828	22.1478	30.8885	32.7296	24.6193	44.5937	17.4952	41.8342	48.3718		Al	[mg kg–1 d.m.]	34.4	140	191	189.4	81.33	127.4	209	113.9	73.79	119	127	143
As	[mg kg–1 d.m.]	2.43568	3.65641	2.43196	<1	3.44393	3.581	3.77152	2.40692	3.5351	3.14532	4.08526	3.09168		As	[mg kg–1 d.m.]	0.135	0.127	<0,1	<0,1	0.108	<0,1	<0,1	<0,1	<0,1	0.109	<0,1	<0,1
B	[mg kg–1 d.m.]	22.5374	37.8893	32.0112	<10	<10	10.4749	12.867	12.0051	20.1145	28.5468	57.0908	24.0938		B	[mg kg–1 d.m.]	<1	<1	<1	<1	<1	<1	<1	<1	<1	<1	<1	<1
Zn	[mg kg–1 d.m.]	60.7649	92.8033	74.8408	67.8199	84.8079	89.5442	96.736	52.5101	86.5903	89.1205	86.8935	89.7848		Zn	[mg kg–1 d.m.]	<0,1	0.192	0.326	0.244	0.118	0.163	0.289	0.172	0.1	0.152	0.195	0.19
Hg	[mg kg–1 d.m.]	<0,05	<0,05	<0,05	<0,05	<0,05	<0,05	<0,05	<0,05	<0,05	<0,05	<0,05	<0,05		Hg	[mg kg–1 d.m.]	<0,05	<0,05	<0,05	<0,05	<0,05	<0,05	<0,05	<0,05	<0,05	<0,05	<0,05	<0,05
Cd	[mg kg–1 d.m.]	0.99775	1.44128	1.28354	0.66607	1.40667	1.43623	1.87083	1.26732	1.91567	1.26195	1.56119	1.91898		Cd	[mg kg–1 d.m.]	<0,02	<0,02	<0,02	<0,02	<0,02	<0,02	<0,02	<0,02	<0,02	<0,02	<0,02	<0,02
Ca	[g kg–1 d.m.]	9.00424	9.41623	8.47069	17.5365	9.85749	11.3181	10.0741	31.2575	10.3718	10.1338	13.3243	11.0027		Ca	[mg kg–1 d.m.]	28.374	65.052	52.095	113.921	55.87	65.392	72.55	130.942	57.383	79.446	88.391	64.463
K	[g kg–1 d.m.]	1.72777	3.81221	2.76247	1.85893	3.83372	4.03124	5.43372	4.73756	7.53158	2.75602	7.29664	9.27878		K	[mg kg–1 d.m.]	19.14	54.583	25.378	32.1	22.157	18.051	35.479	34.693	28.931	52.951	28.471	36.979
Co	[mg kg–1 d.m.]	7.14076	10.0116	10.0367	7.96302	9.45867	9.7951	10.608	10.2957	10.2005	9.89484	10.1804	9.84687		Co	[mg kg–1 d.m.]	0.066	<0,05	<0,05	0.076	0.057	0.057	<0,05	<0,05	0.055	<0,05	0.066	0.061
Cr	[mg kg–1 d.m.]	23.9656	38.402	34.9739	12.9138	33.1199	45.4615	46.8604	34.7677	60.472	29.6176	56.6234	65.6329		Cr	[mg kg–1 d.m.]	0.035	0.179	0.243	0.249	0.088	0.15	0.273	0.148	0.096	0.14	0.145	0.182
Mg	[g kg–1 d.m.]	5.82285	7.85326	5.9625	6.12685	7.65619	8.1546	8.96766	7.63729	9.2992	7.17784	9.58493	9.84861		Mg	[mg kg–1 d.m.]	19.435	34.546	30.503	32.905	27.774	24.363	26.979	35.694	34.883	32.936	39.157	43.345
Mn	[mg kg–1 d.m.]	231.537	349.584	314.418	284.919	258.052	279.874	344.213	359.957	327.145	342.256	335.608	374.588		Mn	[mg kg–1 d.m.]	<0,1	0.219	0.651	0.301	0.226	0.152	0.302	0.368	0.252	0.185	0.37	0.257
Mo	[mg kg–1 d.m.]	<0,5	<0,5	<0,5	<0,5	<0,5	<0,5	<0,5	<0,5	<0,5	<0,5	<0,5	<0,5		Mo	[mg kg–1 d.m.]	<0,5	<0,5	<0,5	<0,5	<0,5	<0,5	<0,5	<0,5	<0,5	<0,5	<0,5	<0,5
Ni	[mg kg–1 d.m.]	24.1906	35.0358	35.4951	26.7124	38.3198	36.4228	37.347	28.0872	40.3278	32.0076	37.4217	38.9029		Ni	[mg kg–1 d.m.]	0.039	0.172	0.23	0.179	0.14	0.144	0.143	0.16	0.111	0.106	0.102	0.088
Pb	[mg kg–1 d.m.]	13.4012	16.7731	13.4047	12.5857	11.8646	14.8985	17.146	7.75125	12.3136	19.0918	12.1436	11.3879		Pb	[mg kg–1 d.m.]	0.128	0.057	0.069	0.074	0.086	0.098	0.083	0.108	0.093	0.104	0.088	0.095
Cu	[mg kg–1 d.m.]	32.6616	41.42	39.751	19.0178	44.0338	48.6499	50.3234	25.5821	44.6035	44.3403	44.3395	44.4078		Cu	[mg kg–1 d.m.]	<0,1	0.221	0.371	0.242	0.359	0.193	0.264	0.282	0.17	0.215	0.278	0.19
Fe	[g kg–1 d.m.]	16.815	24.4438	22.0324	10.5875	24.806	25.4979	26.2713	25.9652	27.9747	20.717	26.0727	27.6119		Fe	[mg kg–1 d.m.]	47.072	66.93	56.319	39.876	51.007	39.779	41.7	37.7	67.8	51.071	56.458	72.9
P	[g kg–1 d.m.]	0.225838	0.734185	0.264428	0.411572	0.415211	0.610398	0.836899	0.614009	0.358448	0.709369	0.516033	0.444854		P	[mg kg–1 d.m.]	2.1	12.75	2.25	10.4	2.74	4.08	9.7	9.14	2.62	8.88	2.3	2.28
S	[g kg–1 d.m.]	0.28	0.37	0.31	0.33	0.27	0.3	0.36	0.21	0.23	0.35	0.29	0.33		S	[mg kg–1 d.m.]	-	-	-	-	-	-	-	-	-	-	-	-
N	[g kg–1 d.m.]	1.19	1.96	1.4	2.15	1.59	1.9	2.24	0.73	1.67	2.64	2.2	1.8		N	[mg kg–1 d.m.]	-	-	-	-	-	-	-	-	-	-	-	-
C	[g kg–1 d.m.]	11.37	17.86	13.36	20.11	14.5	17.9	19.18	11.7	13.89	19.18	18.42	14.16		C	[mg kg–1 d.m.]	-	-	-	-	-	-	-	-	-	-	-	-
Sampling in October 2018		S0			S1			S2			S3				Sampling in October 2018		S0			S1			S2			S3
Total element concentrations		0-20	20-40	40-60	0-20	20-40	40-60	0-20	20-40	40-60	0-20	20-40	40-60		Soluble element concentrations		0-20	20-40	40-60	0-20	20-40	40-60	0-20	20-40	40-60	0-20	20-40	40-60
Al	[g kg–1 d.m.]	14.3	14.3		10.7	12.2		12.7	12.6		15.4	11.9			Al	[mg kg–1 d.m.]	166	40.4		49.1	71.2		63.7	41.9		44.2	44.5
As	[mg kg–1 d.m.]	3.11	2.92		2.2	4.52		3.5	2.92		3.55	3.22			As	[mg kg–1 d.m.]	0.14	<0,1		<0,1	<0,1		<0,1	<0,1		0.14	0.16
B	[mg kg–1 d.m.]	<10	<10		<10	<10		<10	15.3		<10	17.9			B	[mg kg–1 d.m.]	<1	1.02		1.18	<1		<1	<1		<1	<1
Zn	[mg kg–1 d.m.]	87.8	70.8		75.7	90.9		77.5	82.4		79.9	70.8			Zn	[mg kg–1 d.m.]	0.24	1.07		<0,1	<0,1		<0,1	<0,1		<0,1	<0,1
Hg	[mg kg–1 d.m.]	<0,05	<0,05		<0,05	<0,05		<0,05	<0,05		<0,05	<0,05			Hg	[mg kg–1 d.m.]	<0,05	<0,05		<0,05	<0,05		<0,05	<0,05		<0,05	<0,05
Cd	[mg kg–1 d.m.]	1.27	1.08		0.83	1.1		0.91	0.94		1.06	0.92			Cd	[mg kg–1 d.m.]	0.06	0.04		<0,02	<0,02		<0,02	<0,02		<0,02	<0,02
Ca	[g kg–1 d.m.]	6.79	7.16		7.59	9.9		8.65	14		7.39	8.2			Ca	[mg kg–1 d.m.]	43.1	46.7		124	80		124	135		120	103
K	[g kg–1 d.m.]	2.81	1.99		2.73	1.49		2.27	1.64		2.41	1.9			K	[mg kg–1 d.m.]	44.1	13.6		39.3	12.6		30	12.1		29.6	10.3
Co	[mg kg–1 d.m.]	9.04	8.13		8.58	9.4		9.77	8.2		9.68	8.25			Co	[mg kg–1 d.m.]	<0,05	<0,05		<0,05	<0,05		<0,05	<0,05		<0,05	<0,05
Cr	[mg kg–1 d.m.]	26.1	19.7		18.2	17		21.6	21.6		26.7	20.7			Cr	[mg kg–1 d.m.]	0.17	0.06		0.06	0.08		0.08	0.06		0.06	0.2
Mg	[g kg–1 d.m.]	4.82	4.34		4.78	4.44		4.57	4.76		4.72	4.95			Mg	[mg kg–1 d.m.]	26.8	15.4		27.7	21.7		23.6	27.6		26.1	23.6
Mn	[mg kg–1 d.m.]	327	258		368	379		413	365		331	373			Mn	[mg kg–1 d.m.]	0.49	0.45		<0,1	0.15		0.17	0.43		0.11	<0,1
Mo	[mg kg–1 d.m.]	<0,5	<0,5		<0,5	<0,5		<0,5	<0,5		<0,5	<0,5			Mo	[mg kg–1 d.m.]	<0,5	<0,5		<0,5	<0,5		<0,5	<0,5		<0,5	<0,5
Ni	[mg kg–1 d.m.]	24.8	25.9		26.9	24.3		29.5	27.3		331	26.7			Ni	[mg kg–1 d.m.]	0.15	0.09		0.09	0.06		0.05	0.06		0.04	0.07
Pb	[mg kg–1 d.m.]	18.4	14.5		20.2	14.1		13.2	16.4		15.9	15.7			Pb	[mg kg–1 d.m.]	<0,02	0.14		0.02	<0,02		0.02	0.03		<0,02	0.07
Cu	[mg kg–1 d.m.]	27.8	27.7		67.8	60.3		32.8	31.8		26.5	30.9			Cu	[mg kg–1 d.m.]	0.38	0.14		0.29	0.22		0.15	<0,1		0.12	0.14
Fe	[g kg–1 d.m.]	22.6	21.2		22.1	18.8		20.9	21.1		21.6	22.5			Fe	[mg kg–1 d.m.]	53.5	25.4		20.3	22.7		21.7	16.4		19.8	15.5
P	[mg kg–1 d.m.]	650	250		1050	240		740	470		660	380			P	[mg kg–1 d.m.]	13	1.7		27	2.1		10	1.3		5.9	1.2
S	[g kg–1 d.m.]	0.39	0.31		0.39	0.33		0.32	0.29		0.36	0.37			S	[mg kg–1 d.m.]	-	-		-	-		-	-		-	-
N	[g kg–1 d.m.]	1.92	1.48		2.4	2		1.92	1.66		1.95	2.05			N	[mg kg–1 d.m.]	-	-		-	-		-	-		-	-
C	[g kg–1 d.m.]	16.22	13.16		20.2	19.9		16.5	16.9		16.1	19			C	[mg kg–1 d.m.]	-	-		-	-		-	-		-	-

## Sheet: Munka2
		10.3
		1.95
		20.7
		179
		<0,5
		1.35
		50.8
		2.27
		4.18
		30.2
		8.76
		293
		<5
		21
		420
		61.4
		17.2
		2.47
		0.64
		2.19
		33
