# Supplementary material for: Evaluating the Sustainability of High-Dose Sewage Sludge Application in Fertilizing Szarvasi-1 Energy Grass Plantations
Source: Plants (Basel). 2026 Jan 27;15(3):392. doi: 10.3390/plants15030392 (PMC12899696; doi:10.3390/plants15030392)
Supplement: Supplementary file 1 [file plants-15-00392-s001.zip › Table-S2.xlsx]

## Sheet: Munka1
Supplementary Table S2	Soil characteristics of the study quadrates in Experiment 2 examined before the experiment, total element concentrations and soluble element concentrations (H2O 1:10) at all sampling times. Data are presented as means of three independent samples homogenised thoroughly.
Parameters examined		S0			S1			S2			S3						S0			S1			S2			S3
Soil depth	[cm]	0-20	20-40	40-60	0-20	20-40	40-60	0-20	20-40	40-60	0-20	20-40	40-60
Arany's plasticity index	[KA]	30	30.9278	25	36.5854	25	25	40.5405	30.303	28.5714	38.4615	25	25
Total water soluble salts	[m/m%]	<0,02	<0,02	<0,02	<0,02	<0,02	<0,02	<0,02	<0,02	<0,02	<0,02	<0,02	<0,02
CaCO3	[m/m%]	23.7652	20.14	17.7232	13.2924	13.2924	11.6812	14.9036	15.7092	16.112	18.126	14.098	14.098
Humus	[m/m%]	0.80247	1.01507	0.388226	1.31699	0.349322	0.323568	3.29725	0.775621	1.06877	3.19314	0.401376	0.221103
Sampling in April 2017															Sampling in April 2017
pH (H2O 1:2,5) [-]		8.32	8.12	7.88	8.17	8.33	8.31	8.13	8.31	8.28	8.09	8.33	8.43
		S0			S1			S2			S3						S0			S1			S2			S3
Total element concentrations		0-20	20-40	40-60	0-20	20-40	40-60	0-20	20-40	40-60	0-20	20-40	40-60		Soluble element concentrations		0-20	20-40	40-60	0-20	20-40	40-60	0-20	20-40	40-60	0-20	20-40	40-60
Al	[g kg–1 d.m.]	3.48778	2.53766	2.90506	4.57576	2.36839	2.05224	4.52847	3.88806	4.07821	4.29669	3.46577	3.07986		Al	[mg kg–1 d.m.]	<5	<5	<5	<5	<5	<5	<5	<5	<5	<5	<5	<5
As	[mg kg–1 d.m.]	2.67213	2.01149	2.9652	2.94773	2.46754	2.11882	2.55861	3.30313	3.06606	2.58482	2.70147	2.92256		As	[mg kg–1 d.m.]	<0,1	<0,1	<0,1	<0,1	<0,1	<0,1	<0,1	<0,1	<0,1	<0,1	<0,1	<0,1
B	[mg kg–1 d.m.]	<1	<1	<1	<1	<1	<1	<1	<1	<1	<1	<1	<1		B	[mg kg–1 d.m.]	<1	<1	<1	<1	<1	<1	<1	<1	<1	<1	<1	<1
Zn	[mg kg–1 d.m.]	32.3301	29.603	20.5482	40.6718	17.6863	19.061	47.9761	27.7129	26.5844	39.6305	46.952	26.5008		Zn	[mg kg–1 d.m.]	<0,1	<0,1	<0,1	<0,1	<0,1	<0,1	<0,1	<0,1	<0,1	<0,1	<0,1	<0,1
Hg	[mg kg–1 d.m.]	<0,5	<0,5	<0,5	<0,5	<0,5	<0,5	<0,5	<0,5	<0,5	<0,5	<0,5	<0,5		Hg	[mg kg–1 d.m.]	<0,05	<0,05	<0,05	<0,05	<0,05	<0,05	<0,05	<0,05	<0,05	<0,05	<0,05	<0,05
Cd	[mg kg–1 d.m.]	<0,02	<0,02	<0,02	0.281197	<0,02	<0,02	0.296586	<0,02	0.204064	0.299616	0.267915	<0,02		Cd	[mg kg–1 d.m.]	<0,02	<0,02	<0,02	<0,02	<0,02	<0,02	<0,02	<0,02	<0,02	<0,02	<0,02	<0,02
Ca	[g kg–1 d.m.]	24.0893	16.8543	22.5202	25.0266	23.4839	25.8023	32.6572	27.5595	28.9246	36.5185	43.134	45.3867		Ca	[mg kg–1 d.m.]	77.9189	77.9592	57.5157	127.521	62.1953	51.6582	135.691	82.4658	89.834	152.572	106.991	112.63
K	[g kg–1 d.m.]	0.807397	0.976619	0.561292	1.09986	2.25235	1.57797	1.72064	1.37361	1.45162	1.56689	1.20055	0.92304		K	[mg kg–1 d.m.]	6.92377	7.5569	5.58713	25.0946	7.12095	6.27248	24.5548	10.8071	10.2634	20.1671	16.8981	22.8077
Co	[mg kg–1 d.m.]	2.55156	2.10846	2.67839	2.83622	2.06295	2.12301	2.50549	2.88041	2.84159	2.70162	3.35637	2.94835		Co	[mg kg–1 d.m.]	<0,05	<0,05	<0,05	<0,05	<0,05	<0,05	<0,05	<0,05	<0,05	<0,05	<0,05	<0,05
Cr	[mg kg–1 d.m.]	10.9336	9.15649	10.0891	15.9361	7.4782	6.94688	17.8793	13.0356	15.1568	19.0231	11.178	9.72182		Cr	[mg kg–1 d.m.]	<0,02	<0,02	<0,02	<0,02	<0,02	<0,02	<0,02	<0,02	<0,02	<0,02	<0,02	<0,02
Mg	[g kg–1 d.m.]	6.47341	2.47336	7.25155	8.08976	4.67143	8.74536	3.25538	8.2876	7.96307	4.68188	9.72126	11.4637		Mg	[mg kg–1 d.m.]	7.68641	7.51032	6.38889	10.1597	6.4872	5.32411	10.969	9.40313	10.9229	10.9833	9.4013	10.4041
Mn	[mg kg–1 d.m.]	132.829	111.805	139.748	166.149	126.623	121.644	161.263	174.84	172.281	167.582	172.284	169.595		Mn	[mg kg–1 d.m.]	<1	<1	<1	<1	<1	<1	<1	<1	<1	<1	<1	<1
Mo	[mg kg–1 d.m.]	<0,5	<0,5	<0,5	<0,5	<0,5	<0,5	<0,5	<0,5	<0,5	<0,5	<0,5	<0,5		Mo	[mg kg–1 d.m.]	<0,5	<0,5	<0,5	<0,5	<0,5	<0,5	<0,5	<0,5	<0,5	<0,5	<0,5	<0,5
Ni	[mg kg–1 d.m.]	10.2801	6.33477	7.52632	9.34739	5.71758	4.52238	8.05209	7.10763	6.56064	6.73373	8.13418	7.45253		Ni	[mg kg–1 d.m.]	<0,2	<0,2	<0,2	<0,2	<0,2	<0,2	<0,2	<0,2	<0,2	<0,2	<0,2	<0,2
Pb	[mg kg–1 d.m.]	8.92656	5.36814	3.32602	1.95384	0.866973	0.611359	2.67813	2.1726	2.32633	6.92163	2.99916	1.77932		Pb	[mg kg–1 d.m.]	<0,02	<0,02	<0,02	<0,02	<0,02	<0,02	<0,02	<0,02	<0,02	<0,02	<0,02	<0,02
Cu	[mg kg–1 d.m.]	24.7999	12.0126	10.0567	14.3071	7.19366	4.88249	16.144	9.59481	9.35632	17.1136	10.8729	8.20896		Cu	[mg kg–1 d.m.]	<1	<1	<1	<1	<1	<1	<1	<1	<1	<1	<1	<1
Fe	[g kg–1 d.m.]	3.86156	4.7554	4.12685	5.20312	7.59602	5.09224	7.31544	5.73334	5.84105	7.85187	6.20873	6.02603		Fe	[mg kg–1 d.m.]	<10	<10	<10	<10	<10	<10	<10	<10	<10	<10	<10	<10
P	[g kg–1 d.m.]	0.194478	0.234621	0.212791	0.835984	0.226747	0.213557	1.15864	0.412891	0.413229	1.22989	0.595366	0.481363		P	[mg kg–1 d.m.]	<10	<10	<10	<10	<10	<10	<10	<10	<10	<10	<10	<10
S	[g kg–1 d.m.]	0.18847	0.183023	0.117392	0.229195	0.124101	0.0750868	0.217057	0.181451	0.083462	0.211872	0.226075	0.120483		S	[mg kg–1 d.m.]	-	-	-	-	-	-	-	-	-	-	-	-
N	[g kg–1 d.m.]	0.360993	0.37912	0.225265	1.15917	0.204842	0.171425	1.2769	0.449388	0.436437	1.33497	0.411959	0.246843		N	[mg kg–1 d.m.]	12.1053	23.5065	11.9908	22.3034	14.7457	11.0423	25.1796	7.18956	11.3992	23.1907	19.5907	11.0106
C	[g kg–1 d.m.]	16.8594	15.3696	11.1125	17.1913	9.18499	7.70278	19.0591	13.7309	13.6147	20.3828	15.981	18.2546		C	[mg kg–1 d.m.]	-	-	-	-	-	-	-	-	-	-	-	-
Sampling in October 2017															Sampling in October 2017
pH (H2O 1:2,5) [-]		7.72	8.03	7.92	8.05	8.07	8.03	8	7.98	8.01	8.03	8.03	8.1
		S0			S1			S2			S3						S0			S1			S2			S3
Total element concentrations		0-20	20-40	40-60	0-20	20-40	40-60	0-20	20-40	40-60	0-20	20-40	40-60		Soluble element concentrations		0-20	20-40	40-60	0-20	20-40	40-60	0-20	20-40	40-60	0-20	20-40	40-60
Al	[g kg–1 d.m.]	9.15	10.1	9.26	11.9	10.3	15	11.2	10.4	5.31	10.3	8.66	3.66		Al	[mg kg–1 d.m.]	6.44	12.1	10.4	9.37	13.4	19.8	8.66	15.9	12	5.25	19.9	15.8
As	[mg kg–1 d.m.]	2.84	3.76	4.1	3.98	4.87	2.25	2.84	3.33	4.23	1.95	1.73	1.72		As	[mg kg–1 d.m.]	0.144	0.141	0.103	0.177	0.109	<0,1	0.159	0.19	0.116	0.21	0.288	0.143
B	[mg kg–1 d.m.]	<1	<1	<1	<1	10.2	32.6	<1	42	18.9	20.7	<1	<1		B	[mg kg–1 d.m.]	<1	<1	<1	<1	<1	<1	<1	<1	<1	<1	<1	<1
Zn	[mg kg–1 d.m.]	83.8	57.7	53.3	81.4	67.1	73	102	55.8	61	179	62.1	35.9		Zn	[mg kg–1 d.m.]	<0,1	<0,1	<0,1	<0,1	<0,1	<0,1	<0,1	<0,1	<0,1	<0,1	<0,1	<0,1
Hg	[mg kg–1 d.m.]	<0,05	<0,05	<0,05	<0,05	<0,05	<0,05	<0,05	<0,05	<0,05	<0,05	<0,05	<0,05		Hg	[mg kg–1 d.m.]	<0,05	<0,05	<0,05	<0,05	<0,05	<0,05	<0,05	<0,05	<0,05	<0,05	<0,05	<0,05
Cd	[mg kg–1 d.m.]	1.03	0.91	0.82	1.78	0.87	1.38	1.72	1.57	0.96	1.35	0.76	0.47		Cd	[mg kg–1 d.m.]	<0,02	<0,02	<0,02	<0,02	<0,02	<0,02	<0,02	<0,02	<0,02	<0,02	<0,02	<0,02
Ca	[g kg–1 d.m.]	62.4	59.7	53.2	41.3	45.5	58.5	57.7	55.7	48.9	50.8	52.3	47		Ca	[mg kg–1 d.m.]	288.859	183.935	145.452	255.422	210.435	188.706	336.29	224.76	245.763	491.962	311.607	130.526
K	[g kg–1 d.m.]	2.6	3.23	2.55	3.19	2.4	3.86	2.49	2.19	0.65	2.27	1.88	0.47		K	[mg kg–1 d.m.]	11.782	11.1	9.79	22.5	18.443	17.669	13.367	11.907	10.893	22.1	18.3	12.8
Co	[mg kg–1 d.m.]	5.07	4.53	5.76	5.82	4.91	6.18	5.14	4.2	4.3	4.18	4.35	4.02		Co	[mg kg–1 d.m.]	<0,05	<0,05	<0,05	<0,05	<0,05	<0,05	<0,05	<0,05	<0,05	<0,05	<0,05	<0,05
Cr	[mg kg–1 d.m.]	30	28.7	25.8	18.1	30.1	35	32	22.6	1.76	30.2	21.1	9.19		Cr	[mg kg–1 d.m.]	0.086	0.084	0.075	<0,02	<0,02	0.033	<0,02	<0,02	<0,02	<0,02	<0,02	<0,02
Mg	[g kg–1 d.m.]	12.4	16.5	17.9	8.52	11.6	16.4	8.7	86.3	12.9	8.76	14.4	14.6		Mg	[mg kg–1 d.m.]	18.856	19.969	16.902	20.105	20.036	20.804	26.885	27.502	26.205	35.564	28.524	11.426
Mn	[mg kg–1 d.m.]	336	357	355	411	342	428	402	407	346	293	342	230		Mn	[mg kg–1 d.m.]	0.155	0.294	0.255	0.235	0.27	0.23	0.125	0.214	0.231	0.263	0.519	0.341
Mo	[mg kg–1 d.m.]	<0,5	<0,5	<0,5	<0,5	<0,5	<0,5	<0,5	<0,5	<0,5	<0,5	<0,5	<0,5		Mo	[mg kg–1 d.m.]	<0,5	<0,5	<0,5	<0,5	<0,5	<0,5	<0,5	<0,5	<0,5	<0,5	<0,5	<0,5
Ni	[mg kg–1 d.m.]	18.9	16.6	13.5	19.4	16.5	19.8	19.2	15.9	16.5	21	13	10.4		Ni	[mg kg–1 d.m.]	0.174	0.045	0.02	0.16	0.07	0.057	0.173	0.055	0.088	0.125	0.073	0.025
Pb	[mg kg–1 d.m.]	11.1	13.9	9.97	12.6	11.8	13.5	27.5	12.8	15.2	420	69.1	5.27		Pb	[mg kg–1 d.m.]	<0,02	<0,02	0.039	<0,02	0.035	0.022	0.025	0.034	<0,02	0.038	0.056	0.04
Cu	[mg kg–1 d.m.]	41.7	32.5	26.3	36.6	34.2	40.3	41.8	26.3	24.6	61.4	30.9	15.2		Cu	[mg kg–1 d.m.]	0.439	0.26	0.158	0.26	0.263	0.221	0.382	0.214	0.279	0.346	0.141	0.138
Fe	[g kg–1 d.m.]	15.5	13.7	12.9	18.8	18.5	20.2	19.9	15.8	13.2	17.2	13.7	76.7		Fe	[mg kg–1 d.m.]	3.98	6.37	5.12	5.04	7.36	9.38	3.239	5.387	5.082	1.35	2.866	11.918
P	[g kg–1 d.m.]	1.79	0.71	0.56	1.28	0.9	0.6	2.15	0.68	0.9	2.47	0.9	0.43		P	[mg kg–1 d.m.]	4.48	2.16	1.6	4.44	3.92	3.4	4.6	2.22	3.06	5.18	5.24	4.48
S	[g kg–1 d.m.]	0.69	0.49	0.28	0.22	0.31	0.17	0.57	0.21	0.21	0.64	0.36	0.21		S	[mg kg–1 d.m.]	-	-	-	-	-	-	-	-	-	-	-	-
N	[g kg–1 d.m.]	2.29	0.69	0.5	2.14	1.25	0.92	2.06	0.7	1.2	2.19	0.8	0.23		N	[mg kg–1 d.m.]	-	-	-	-	-	-	-	-	-	-	-	-
C	[g kg–1 d.m.]	40.5	27.6	26.8	35.8	30.5	27	36.7	28.7	30	33	29.1	17.3		C	[mg kg–1 d.m.]	-	-	-	-	-	-	-	-	-	-	-	-
Sampling in August 2019															Sampling in August 2019
pH (H2O 1:2,5) [-]		7.6	7.7		7.5	7.6		7.7	7.7		7.7	7.6
		S0			S1			S2			S3						S0			S1			S2			S3
Total element concentrations		0-20	20-40	40-60	0-20	20-40	40-60	0-20	20-40	40-60	0-20	20-40	40-60		Soluble element concentrations		0-20	20-40	40-60	0-20	20-40	40-60	0-20	20-40	40-60	0-20	20-40	40-60
Al	[g kg–1 d.m.]	9.14	7.68		10.6	9.46		9.41	7.47		8.76	8.95			Al	[mg kg–1 d.m.]	<5	8.32		<5	5.18		<5	<5		<5	<5
As	[mg kg–1 d.m.]	4.51	4.99		4.96	5.07		4.36	4.32		5.01	4.47			As	[mg kg–1 d.m.]	<0,1	<0,1		<0,1	<0,1		<0,1	<0,1		<0,1	<0,1
B	[mg kg–1 d.m.]	11.8	10.6		10.5	<10		11.8	<10		11	12.1			B	[mg kg–1 d.m.]	<1	<1		<1	<1		<1	<1		<1	<1
Zn	[mg kg–1 d.m.]	98.8	66.5		70.2	75.8		105	82.5		77.1	105			Zn	[mg kg–1 d.m.]	<0,1	<0,1		<0,1	<0,1		<0,1	<0,1		<0,1	<0,1
Hg	[mg kg–1 d.m.]	<0,05	<0,05		<0,05	<0,05		<0,05	<0,05		<0,05	<0,05			Hg	[mg kg–1 d.m.]	<0,05	<0,05		<0,05	<0,05		<0,05	<0,05		<0,05	<0,05
Cd	[mg kg–1 d.m.]	0.86	0.65		0.753	0.75		0.88	0.73		0.77	0.9			Cd	[mg kg–1 d.m.]	<0,02	<0,02		<0,02	<0,02		<0,02	<0,02		<0,02	<0,02
Ca	[g kg–1 d.m.]	59.2	60.8		34	50.8		59.2	63		62	64.1			Ca	[mg kg–1 d.m.]	402	227		282	306		445	394		419	632
K	[g kg–1 d.m.]	2.6	2.3		3	2.8		2.9	2.1		2.6	2.6			K	[mg kg–1 d.m.]	26.3	21.1		35	29.8		35.2	25		27.4	29.2
Co	[mg kg–1 d.m.]	4.79	4.82		5.27	5.17		4.66	4.58		5.14	4.64			Co	[mg kg–1 d.m.]	<0,05	<0,05		<0,05	<0,05		<0,05	<0,05		<0,05	<0,05
Cr	[mg kg–1 d.m.]	25.8	17.5		23.3	22.5		29.1	20.8		23.8	26.7			Cr	[mg kg–1 d.m.]	0.086	0.084		0.086	0.084		0.086	0.084		0.086	0.084
Mg	[g kg–1 d.m.]	5.44	15.1		5.27	10.9		5.99	10.6		13.2	6.27			Mg	[mg kg–1 d.m.]	21.9	18.6		17	18.7		18.8	17.9		22.4	31.1
Mn	[mg kg–1 d.m.]	346	338		343	355		366	342		398	335			Mn	[mg kg–1 d.m.]	<1	<1		<1	<1		<1	<1		<1	<1
Mo	[mg kg–1 d.m.]	<0,5	<0,5		<0,5	<0,5		<0,5	<0,5		<0,5	<0,5			Mo	[mg kg–1 d.m.]	<0,5	<0,5		<0,5	<0,5		<0,5	<0,5		<0,5	<0,5
Na	[mg kg–1 d.m.]	269	209		216	240		304	240		291	304			Na	[mg kg–1 d.m.]	16.7	18.2		21.7	16.4		25.1	20.7		41.7	28.5
Ni	[mg kg–1 d.m.]	17.9	17		18	17.3		18.4	17.8		18.2	19			Ni	[mg kg–1 d.m.]	0.27	0.22		0.21	0.26		0.34	0.23		0.29	0.26
Pb	[mg kg–1 d.m.]	9.11	9.51		6.77	8.51		9.8	9.57		9.47	10			Pb	[mg kg–1 d.m.]	<0,02	<0,02		<0,02	<0,02		<0,02	<0,02		<0,02	<0,02
Cu	[mg kg–1 d.m.]	41.1	25.2		27.5	29.7		44.9	31.9		29.6	42.6			Cu	[mg kg–1 d.m.]	<1	<1		<1	<1		<1	<1		<1	<1
Fe	[g kg–1 d.m.]	21.8	16.6		19.8	19.5		21.6	17.9		18.8	21.2			Fe	[mg kg–1 d.m.]	<10	<10		<10	<10		<10	<10		<10	<10
P	[g kg–1 d.m.]	1.85	1.1		1.32	1.08		1.78	1.51		1.82	1.4			P	[mg kg–1 d.m.]	226	150		104	96		230	120		120	110
S	[g kg–1 d.m.]	0.29	0.22		0.44	0.27		0.46	4.96		0.88	0.69			S	[mg kg–1 d.m.]	-	-		-	-		-	-		-	-
N	[g kg–1 d.m.]	3.03	1.19		2.5	1.97		3.13	2.2		2.25	3.38			N	[mg kg–1 d.m.]	-	-		-	-		-	-		-	-
C	[g kg–1 d.m.]	45.4	33.4		29.6	33.7		42.2	40.9		41.2	45.4			C	[mg kg–1 d.m.]	-	-		-	-		-	-		-	-

## Sheet: Munka2
		10.3
		1.95
		20.7
		179
		<0,5
		1.35
		50.8
		2.27
		4.18
		30.2
		8.76
		293
		<5
		21
		420
		61.4
		17.2
		2.47
		0.64
		2.19
		33
